# Supplementary material for: Circulating Cell-Free DNA Analysis for Diagnostic and Prognostic Assessment of Hepatocellular Carcinoma in Cirrhosis
Source: Int J Mol Sci. 2026 Jun 20;27(12):5590. doi: 10.3390/ijms27125590 (PMC13299745; doi:10.3390/ijms27125590)
Supplement: Supplementary file 1 [file ijms-27-05590-s001.zip]

Archive with 1 entries (1 files):
- ijms-4352142-supplementary.pdf
